# Supplementary material for: Formation and Dynamics of Waves in a Cortical Model of Cholinergic Modulation
Source: PLoS Comput Biol. 2015 Aug 21;11(8):e1004449. doi: 10.1371/journal.pcbi.1004449 (PMC4546669; doi:10.1371/journal.pcbi.1004449)
Supplement: S1 File — (CPP) [file pcbi.1004449.s009.cpp]

//
//  network.cpp
//  
//
//  Created by james patrick roach on 7/29/13.
//
//

#include <cstdlib>
#include <iostream>
#include <fstream>
#include <math.h>
#include <time.h>
#include <string>
#include <cstdio>
#include <sstream>
#include <string.h>

using namespace std;

#define pi 3.14159

float randu(int di) // uniform floating numbers [0,1];
{
    long int          mj, mk, mbig = 1000000000;
    int               i, k;
    static long int   ma[55];
    static int        inext, inextp;
    
    if (di < 0)
    {
        mj = 161803398 - abs(di);
        mj %= mbig;
        ma[54] = mj;
        mk = 1;
        for (i=1; i <= 54; i++)
        {
            k = (21 * i) % 55;
            ma[k - 1] = mk;
            mk = mj - mk;
            if (mk < 0)
                mk += mbig;
            mj = ma[k - 1];
        };
        for (k = 1; k <= 4; k++)
            for (i = 1; i <= 55; i++)
            {
                ma[i - 1] -= ma[(i + 30) % 55];
                if (ma[i - 1] < 0)
                    ma[i - 1] += mbig;
            };
        inext = 0;
        inextp = 31;
        di = 1;
    };
    inext++;
    if (inext == 56)
        inext = 1;
    inextp++;
    if (inextp == 56)
        inextp = 1;
    mj=ma[inext - 1] - ma[inextp - 1];
    if (mj < 0)
        mj += mbig;
    ma[inext - 1] = mj;
    return (mj * 1.e-9);
}

double randg(float mu, float sigma, float d ) // floating normally distributed values between [-inf,inf]
{
    //int x = 1;
    float u,v,s;
    float z0,z1,zs;
    int stch = 0;
    do{
        u = -1.0 + 2.0*randu(d);
        v = -1.0 + 2.0*randu(d);
        s = u*u + v*v;
        
        if (s>0.0 && s<1.0)
        {
            z0 = u*sqrt(fabs((-2.0*log(s))/s));
            z1 = v*sqrt(fabs((-2.0*log(s))/s));
            zs = sigma*z0 + mu;
            stch = 1;
    //        if (zs < 0.0)
    //        {
    //            zs = 0.001;
    //        }
        }
    }while (stch == 0);
    return(zs);
}

string per2underscore(string text) // convert decimal point to underscore for the creation of directories.
{
    int length = text.size();
    int x = 0;
    string fixed;
    while (x != length) {
        string letter = text.substr(x, 1);
        if (letter == ".") {
            letter = "_";}
        fixed = fixed + letter;
        x = x + 1;
    }
    return fixed;
}

struct solutions // sturcture that contains solutions to differential equations.
{
    double Vnew;
    double hnew;
    double nnew;
    double snew;
};

// below here are functions that solve the single neuron dynamics.

double minf (double V)
{
    double x;
    x=1.0/(1.0+exp( (-30.0-V)/9.5 ));
    return(x);
}

double Vdot (double V, double h, double n, double s, double Iext, double C, double gNa, double gKdr, double gKs, double gL, double VNa, double VK, double VL)
{
    double x;
    x=(1/C)*( -gNa*pow((minf(V)),3)*h*(V-VNa)-gKdr *pow(n,4)*(V-VK)-gKs*s*(V-VK)-gL*(V-VL)+Iext);
    return(x);
}

double hinf_ach (double V)
{
    double x;
    x=1.0/(1.0+exp( (53.0+V)/7.0 ));
    return(x);
}

double tau_h (double V)
{
    double x;
    x=0.37+2.78/(1.0+exp( (40.5+V)/6.0 ));
    return(x);
}

double hdot (double V, double h)
{
    double x;
    x=(hinf_ach(V)-h)/tau_h(V);
    return(x);
}

double tau_n (double V)
{
    double x;
    x=0.37+1.85/(1.0+exp( (27.0+V)/15.0 ));
    return(x);
}

double ninf_ach (double V)
{
    double x;
    x=1.0/(1.0+exp( (-30.0-V)/10.0 ));
    return(x);
}

double ndot (double V, double n)
{
    double x;
    x=(ninf_ach(V)-n)/tau_n(V);
    return(x);
}

double sinf_ach (double V)
{
    double x;
    x=1.0/(1.0+exp((-39.0-V)/5.0 ));
    return(x);
}

double sdot(double V, double s)
{
    double x;
    x=(sinf_ach(V)-s)/75.0;
    return(x);
}

// This function performs a 4th order RK integration.

solutions v_integrate (double gKs_temp, double V, double h, double n, double s, double Iext, double tstep)
{
    double C     = 1.0; //microF/cm^2
    double gNa   = 24.0; //mS/cm^2
    double gKdr  = 3.0; //mS/cm^2
    //double gKs   = 0.0; // 0 for type 1; 1.5 for type 2 (in mS/cm^2)
    double gKs = gKs_temp;
    double gL    = 0.02; //mS/cm^2
    double VNa   = 55.0; //mV
    double VK    = -90.0; //mV
    double VL    = -60.0; //mV
    double Vk1, hk1, nk1, sk1, tstepovertwo;
    double Vk2, hk2, nk2, sk2;
    double Vk3, hk3, nk3, sk3;
    double Vk4, hk4, nk4, sk4;
    double V_new, h_new, n_new, s_new, tstepover6;
    solutions out;
    
    //use Runge-Kutta algorithm to integrate forward in time
    tstepovertwo=tstep/2.0;
    Vk1=Vdot(V,h,n,s,Iext,C,gNa,gKdr,gKs,gL,VNa,VK,VL);
    hk1=hdot(V,h);
    nk1=ndot(V,n);
    sk1=sdot(V,s);
    
    Vk2=Vdot(V+tstepovertwo*Vk1,h+tstepovertwo*hk1,n+tstepovertwo*nk1,s+tstepovertwo*sk1,Iext,C,gNa,gKdr,gKs,gL,VNa,VK,VL);
    hk2=hdot(V+tstepovertwo*Vk1,h+tstepovertwo*hk1);
    nk2=ndot(V+tstepovertwo*Vk1,n+tstepovertwo*nk1);
    sk2=sdot(V+tstepovertwo*Vk1,s+tstepovertwo*sk1);
    
    Vk3=Vdot(V+tstepovertwo*Vk2,h+tstepovertwo*hk2,n+tstepovertwo*nk2,s+tstepovertwo*sk2,Iext,C,gNa,gKdr,gKs,gL,VNa,VK,VL);
    hk3=hdot(V+tstepovertwo*Vk2,h+tstepovertwo*hk2);
    nk3=ndot(V+tstepovertwo*Vk2,n+tstepovertwo*nk2);
    sk3=sdot(V+tstepovertwo*Vk2,s+tstepovertwo*sk2);
    
    Vk4=Vdot(V+tstep*Vk3,h+tstep*hk3,n+tstep*nk3,s+tstep*sk3,Iext,C,gNa,gKdr,gKs,gL,VNa,VK,VL);
    hk4=hdot(V+tstep*Vk3,h+tstep*hk3);
    nk4=ndot(V+tstep*Vk3,n+tstep*nk3);
    sk4=sdot(V+tstep*Vk3,s+tstep*sk3);
    
    //step the variables forward in time
    tstepover6=tstep/6.0;
    out.Vnew=V+tstepover6*(Vk1+2.0*Vk2+2.0*Vk3+Vk4);
    out.hnew=h+tstepover6*(hk1+2.0*hk2+2.0*hk3+hk4);
    out.nnew=n+tstepover6*(nk1+2.0*nk2+2.0*nk3+nk4);
    out.snew=s+tstepover6*(sk1+2.0*sk2+2.0*sk3+sk4);
    return(out);
}


int main() // This is the main simulation function
{
    // seed random numbers
    int x=-1*time(NULL);
    float d = randu(x); // initial condition seed
    srand(20);          // network seed
    
    double f_bar   = 10.0; // mean frequency of cells
    double f_sigma = 0.0;  // sd:  frequency of cells
    double f_noise = 0.0;  // frequency of noise
    double Istim   = 0.0;  // DC current applied to center cells
    double Ikick   = 1.5;  // size of noise current

    int side_le = 25; // size of excitatory lattice
    int side_li = 11; // size of inhibitory lattice
    
    int ex_num  = side_le*side_le;
    int inh_num = side_li*side_li;
    
    double ei_xform = 1.0*side_li/side_le; // size conversion for each lattice
    double ie_xform = 1.0*side_le/side_li;
    
    int NUM = ex_num + inh_num;
    int PROBee = 0;  // out of 100
    int PROBei = 0;
    
    double kee = 16.0;
    double kei = 4.0;

    
    double RADee = sqrt((side_le*side_le)*kee/(pi*ex_num)); // local connection radius
    double RADei = sqrt((side_le*side_le)*kei/(pi*inh_num));
    
    double tstep        = 0.05;
    double tfinal       = 5000.0;
    int nosteps         = ceil(tfinal/tstep);
    
    int no_itr1 = 1; // number of iterations at each parameter value (no_itr2-no_itr1)
    int no_itr2 = 1;
    
    int tot_gKs     = 4;     // number of gks values to be simulated
    double gKs_int  = 1.2;   // first gks value to be simulated
    double gKs_step = 0.1;   // gks increment
    double gKs_arr[tot_gKs]; // array holding gks values
    double gKs;              // current gks value
    
    for (int ii=0; ii<tot_gKs; ii++)
    {
        gKs_arr[ii] = gKs_int + (1.0*ii*gKs_step);
    }
    
    int tot_w     = 10;     // number of w i to e values
    double w_int  = 0.02;   // initial value of w i to e
    double w_step = -0.002; // increment of w i to e
    double wie[tot_w];      // array holding w i to e values
    
    for (int ii=0; ii<tot_w; ii++)
    {
        wie[ii] = (w_int + (1.0*ii*w_step));
    }
    
    // stepwise probability of noise
    int scale = 100000;
    int P_noise = 1*scale*f_noise * tstep/1000.0;
    int stoch;
    
    
    // synapse parameters
    
    double het_mag = 1.0;    // magnetude of heterogeneity
    double tauS = 3.0;                      // slow synapse time constant ms
    double tauF = 0.3;                      // fast synapse time constant ms
    double tauD = 0.08;                     // synaptic delay ms
    double Vthresh = -20.0;                 // mV threshold for spike identification
    double Esyn_exc = 0.0;                  // reversal potential for excitatory synapses
    double Esyn_inh = -75.0;                // reversal potential for inhibitory synapses
    double wmax[4] = {0.02,0.02,0.02,0.02}; // baseline synapse strength

    // network parameters
    double cells_bio[6][NUM]; // xepos yepos xipos yipos inh? stim?
    int lattice_e[side_le][side_le]; // excitatory lattice (logical 1= occupied; 0= empty)
    int lattice_i[side_li][side_li]; // inhibitory lattice
    
    for (int jj=0; jj<side_le; jj++)
    {
        for (int kk=0; kk<side_le; kk++)
        {
            lattice_e[jj][kk] = 0;
        }
    }
    
    for (int jj=0; jj<side_li; jj++)
    {
        for (int kk=0; kk<side_li; kk++)
        {
            lattice_i[jj][kk] = 0;
        }
    }
    
    // these are used for assigning positions to cells
    int inh_switch;
    int place_switch;
    int xtemp;
    int ytemp;
    double xtempd;
    double ytempd;
    int inh_count=0;
    int foul1;
    
    for (int uu = 0; uu < NUM; uu++) // initialize cells_bio array.
    {
        cells_bio[0][uu] = 0.0; // x position on excitatory reference
        cells_bio[1][uu] = 0.0; // y position on excitatory reference
        cells_bio[2][uu] = 0.0; // x position on inhibitory reference
        cells_bio[3][uu] = 0.0; // y position on inhibitory reference
        cells_bio[4][uu] = 0.0; // Is the cell inhibitory?
        cells_bio[5][uu] = 0.0; // Is the cell being stimulated
    }

    for (int kjk=0; kjk <NUM; kjk++) // This loop assigns positions and E/I identity
    {
        cout << kjk << " "  << NUM << endl;
        foul1 = rand() % 100;
        if ((foul1>=80)&&(inh_count<inh_num))
        {
            inh_count = inh_count + 1;
            cells_bio[4][kjk] = 1.0;
        }
        if (cells_bio[4][kjk]==0.0) // cell is excititory
        {
            cout << "woot e" << endl;
            place_switch = 0;
            do {
                xtemp = rand() % side_le;
                ytemp = rand() % side_le;
                cout << xtemp << endl;
                cout << ytemp << endl;
                xtempd = 1.0*xtemp;
                ytempd = 1.0*ytemp;
                if (lattice_e[xtemp][ytemp] == 0)
                {
                    cout << "woot e" << endl;
                    lattice_e[xtemp][ytemp] = 1;
                    cells_bio[0][kjk] = xtempd + ei_xform;
                    cells_bio[1][kjk] = ytempd + ei_xform;
                    cells_bio[2][kjk] = xtempd*ei_xform;
                    cells_bio[3][kjk] = ytempd*ei_xform;
                    place_switch = 1;
                }
            } while(place_switch < 1);
        }
        else // cell is inhibititory
        {
            place_switch = 0;
            do {
                cout << "woot i" << endl;
                xtemp = rand() % side_li;
                ytemp = rand() % side_li;
                xtempd = 1.0*xtemp;
                ytempd = 1.0*ytemp;
                if (lattice_i[xtemp][ytemp] == 0)
                {
                    cout << "woot" << endl;
                    lattice_i[xtemp][ytemp] = 1;
                    cells_bio[0][kjk] = xtempd*ie_xform + ie_xform/2;
                    cells_bio[1][kjk] = ytempd*ie_xform + ie_xform/2;
                    cells_bio[2][kjk] = xtempd;
                    cells_bio[3][kjk] = ytempd;
                    place_switch = 1;
                }
            } while(place_switch < 1);
        }
    }

    // connect locally based on cell type
    double xtemp2;
    double ytemp2;
    double xtempj;
    double ytempj;
    double xtempk;
    double ytempk;
    double dx;
    double dy;
    double coore = side_le/2.0; // b/c of periodic boundaries the maximum distance is half a lattice
    double coori = side_li/2.0;
    double** r_all = new double*[NUM];
    for(int i = 0; i < NUM; ++i)
    {
        r_all[i] = new double[NUM];
    }
    ofstream rall_file ("rad_all.txt");
    
    
    for (int jj=0; jj<NUM; jj++) // calculate distances between cells based on the excitatory reference position
    {
        for (int kk=0; kk<NUM; kk++)
        {
            if (jj != kk)
            {
                xtempj = cells_bio[0][jj];
                ytempj = cells_bio[1][jj];
                xtempk = cells_bio[0][kk];
                ytempk = cells_bio[1][kk];
                dx = fabs(xtempj - xtempk);
                dy = fabs(ytempj - ytempk);
                dx = min(dx,side_le-dx); // here periodic boundaries are implemented
                dy = min(dy,side_le-dy);
                r_all[jj][kk] = sqrt((dx*dx)+(dy*dy));
                rall_file << r_all[jj][kk] << " ";
            }
            else // add a negative 1 to the diagonal.
            {
                r_all[jj][kk] = -1;
                rall_file << r_all[jj][kk] << " ";
            }
        }
        rall_file << endl;
    }
    
    
    // calculate each cells distance from the center of the lattice
    double dist_cent[NUM];
    for (int frf = 0; frf < NUM; frf++)
    {
        xtemp2 = cells_bio[0][frf];
        ytemp2 = cells_bio[1][frf];
        dx = fabs(xtemp2 - coore);
        dy = fabs(ytemp2 - coore);
        
        dist_cent[frf] = sqrt(pow(dx,2)+pow(dy,2));
        
    }
    
    // find 5 cells nearest to the center
    
    double five_guysD[5] = {side_le,side_le,side_le,side_le,side_le};
    int five_guysW[5] = {NUM+1,NUM+1,NUM+1,NUM+1,NUM+1};
    
    for (int frf = 0; frf<NUM; frf++)
    {
        if (cells_bio[4][frf] == 0)
        {
            if (dist_cent[frf] < five_guysD[0])
            {
                five_guysD[4] = five_guysD[3];
                five_guysW[4] = five_guysW[3];
                five_guysD[3] = five_guysD[2];
                five_guysW[3] = five_guysW[2];
                five_guysD[2] = five_guysD[1];
                five_guysW[2] = five_guysW[1];
                five_guysD[1] = five_guysD[0];
                five_guysW[1] = five_guysW[0];
                five_guysD[0] = dist_cent[frf];
                five_guysW[0] = frf;
            }
            
            else if (dist_cent[frf] < five_guysD[1])
            {
                five_guysD[4] = five_guysD[3];
                five_guysW[4] = five_guysW[3];
                five_guysD[3] = five_guysD[2];
                five_guysW[3] = five_guysW[2];
                five_guysD[2] = five_guysD[1];
                five_guysW[2] = five_guysW[1];
                five_guysD[1] = dist_cent[frf];
                five_guysW[1] = frf;
            }
            
            else if (dist_cent[frf] < five_guysD[2])
            {
                five_guysD[4] = five_guysD[3];
                five_guysW[4] = five_guysW[3];
                five_guysD[3] = five_guysD[2];
                five_guysW[3] = five_guysW[2];
                five_guysD[2] = dist_cent[frf];
                five_guysW[2] = frf;
            }
            
            else if (dist_cent[frf] < five_guysD[3])
            {
                five_guysD[4] = five_guysD[3];
                five_guysW[4] = five_guysW[3];
                five_guysD[3] = dist_cent[frf];
                five_guysW[3] = frf;
            }
            
            else if (dist_cent[frf] < five_guysD[4])
            {
                five_guysD[4] = dist_cent[frf];
                five_guysW[4] = frf;
            }
        }
    }
    
    
    int holla;
    for (int fef = 0; fef < 5; fef++) // indicate that the five center most cells get stimulus
    {
        holla = five_guysW[fef];
        cells_bio[5][holla] = 1;
    }
    
    
    ofstream CBfile ("cells_bio.txt");
    for (int kjk=0; kjk<NUM; kjk++)    // print cells_bio file
    {
        CBfile << cells_bio[0][kjk] << " "<< cells_bio[1][kjk] << " "<< cells_bio[2][kjk] << " "<< cells_bio[3][kjk] << " " << cells_bio[4][kjk] << " " << cells_bio[5][kjk] << endl;
    }
    CBfile.close();
    
    
    // make network connections
    int** connect = new int*[NUM];    // network connectivity
    for (int i=0; i<NUM; i++)
    {
        connect[i] = new int[NUM];
    }
    ofstream connect_file ("connect.txt");
    double r_test;
    int contype;
    
    
    // jj postsynaptic cell; kk presynaptic cell
    for (int jj=0; jj<NUM; jj++)
    {
        for (int kk=0; kk<NUM; kk++)
        {
            if (jj!=kk)
            {
                // I need to know what type of connection this is
                // contype is 2*ex/inh(pre) - ex/inh(pst)
                // e -> e = 0; e -> i = -1; i -> e = 2; i -> i = 1
                
                contype = 2*cells_bio[4][kk] - cells_bio[4][jj];

                if (contype == 0) // ex -> ex
                {
                    if (r_all[jj][kk]<=RADee)
                    {
                        connect[jj][kk] = 1;
                    }
                    else
                        connect[jj][kk] = 0;
                }
                else if (contype == -1) // ex -> inh
                {
                    if ((r_all[jj][kk]<=RADei))
                    {
                        connect[jj][kk] = 1;
                    }
                    else
                        connect[jj][kk] = 0;
                }
                else if (contype == 2) // inh -> ex inhibitory cells are globally connected
                {
                    connect[jj][kk] = 1;
                }
                else if (contype == 1) // inh -> inh
                {
                    connect[jj][kk] = 1;
                }
            }
            else
            {
                connect[jj][kk] = 0;
            }
        } 
    }
    
    // generate connection list
    int i_dex[NUM];
    int o_dex[NUM];
    int i_temp;
    int o_temp;
    for (int fold=0; fold<NUM; fold++)
    {
        i_temp = 0;
        o_temp = 0;
        for (int kk=0; kk<NUM; kk++)
        {
            i_temp = i_temp + connect[fold][kk];
            o_temp = o_temp + connect[kk][fold];
        }
        
        i_dex[fold] = i_temp;
        o_dex[fold] = o_temp;
    }
    
    int sz;
    
    int** ins = new int*[NUM];
    for(int i = 0; i < NUM; ++i)
    {
        if (i<NUM)
        {
            sz=i_dex[i];
            ins[i] = new int[sz];
        }
        else
            ins[i] = new int[sz];
    }
    
    int** outs = new int*[NUM];
    for(int i = 0; i < NUM; ++i)
    {
        if (i<NUM)
        {
            sz=i_dex[i];
            outs[i] = new int[sz];
        }
        else
            outs[i] = new int[sz];
    }
    
    int boosh;
    for (int jj=0; jj<NUM; jj++)
    {
        boosh = 0;
        for (int kk=0; kk<NUM; kk++)
        {
            if (connect[jj][kk] == 1)
            {
                boosh = boosh + 1;
                ins[jj][boosh] = kk;
            }
        }
    }
    
    for (int jj=0; jj<NUM; jj++)
    {
        boosh = 0;
        for (int kk=0; kk<NUM; kk++)
        {
            if (connect[kk][jj] == 1)
            {
                boosh = boosh + 1;
                outs[jj][boosh] = kk;
            }
        }
    }

    
    // rewire outputs based on P for Watts Strogatz SWN.
    int foul2;
    int con_switch;
    for (int jj=0; jj<NUM; jj++)
    {
        for (int kk=0; kk<o_dex[jj]; kk++)
        {
            boosh = outs[jj][kk];
            contype = 2*cells_bio[4][jj] -cells_bio[4][boosh];
            if (contype == 0) // ex -> ex
            {
                foul1 = rand() % 100;
                if (foul1>=(100-PROBee))
                {
                    con_switch = 0;
                    // rewire connection
                    do {
                        foul2 = rand() % NUM;
                        if ((cells_bio[4][foul2] == 0)&&(connect[foul2][jj]==0)&&(boosh!=foul2)&&(jj!=foul2))
                        {
                            connect[boosh][jj] = 0;
                            connect[foul2][jj] = 1;
                            con_switch = 1;
                        }
                    } while (con_switch<1);
                }
            else if (contype == -1) // ex -> inh
            {
                foul1 = rand() % 100;
                if (foul1>= (100-PROBei))
                {
                    con_switch = 0;
                    // rewire connection
                    do {
                        foul2 = rand() % NUM;
                        if ((cells_bio[4][foul2] == 1)&&(connect[foul2][jj]==0)&&(boosh!=foul2)&&(jj!=foul2))
                        {
                            connect[boosh][jj] = 0;
                            connect[foul2][jj] = 1;
                            con_switch = 1;
                        }
                    } while (con_switch<1);
                }
                
            }
        }
    }
    }
    // write connect file
    for (int ii=0; ii<NUM; ii++)
    {
        for (int jj=0; jj<NUM; jj++)
        {
            connect_file << connect[ii][jj] << " ";
        }
        connect_file << endl;
    }
    connect_file.close();
    
    // make weight maxtrix
    
    double w_mat[NUM][NUM];
    
    // make f_drive array with a spread of frequencies
    int dswitch;
    double F_drive[NUM];
    double I_drive[NUM];
    
    
    ofstream fdfile("fdrive.txt");
    for (int ii=0; ii<NUM; ii++) // select frequency of cells
    {
        if (f_bar != 0.0)
        {
            F_drive[ii] = randg(f_bar,f_sigma,d);
        }
        else
        {
            F_drive[ii] = 0.0;
        }
        fdfile << F_drive[ii] << endl;
    }
    fdfile.close();
    int rtime;
    int efun_len = 7*tauS/tstep;
    double exp_fun[efun_len];
    double ttt[efun_len];
    
    // generate synapse pulse; An array that holds the shape of the synapse pulse
    for (int oo=0; oo<efun_len; oo++)
    {
        ttt[oo] = (oo)*tstep;
        exp_fun[oo]=exp(-(ttt[oo]-tauD)/tauS) - exp(-(ttt[oo]-tauD)/tauF);
        if (exp_fun[oo] < 0.0)
            exp_fun[oo] = 0.0;
    }
    
    double maxe=0.0;
    for (int yy=0; yy<efun_len-1; yy++)
    {
        if (exp_fun[yy] > maxe)
            maxe = exp_fun[yy];
    }
    
    ofstream pulsefile("pulse.txt");
    for (int zz=0; zz<efun_len; zz++)
    {
        exp_fun[zz] = exp_fun[zz]/maxe;
        pulsefile << ttt[zz] << " " << exp_fun[zz] << endl;
    }
    
    // these are used for making directories for each simulation
    std::string hmm = "mkdir -p ";
    std::string g   = "/";
    std::string run = "run_";
    std::string al  = "A_";
    std::string wl = "wie_";
    std::string ics = "ICS.txt";
    std::string scn = "scn.txt";
    std::string rd  = "raster_dat.txt";
    std::string ef  = "eff_coup.txt";
    std::string sef;
    std::string srds;
    std::string sicss;
    std::string cicss;
    
    double Isyn[NUM];                               // holds synaptic current to each cell
    double time_now;                                // current simulation time
    int ten_2_seven = ceil(pow(10,7));              // 10 million; size of raster_dat variables.
    int *raster_dat1 = new int[ten_2_seven];        // holds the identity of cells that spike
    double *raster_dat0 = new double[ten_2_seven];  // holds the time of spikes
    int num_spikes=0;                               // total number of spikes
    double last_spike_t[NUM];                       // holds the time of last spike for each cell
    int last_spike_s[NUM];                          // holds the step of last spike for each cell
    solutions out;                                  // calls the solutions structure
    
    
    double** syn_g = new double*[NUM]; // this holds the synapse conductance between each cell
    for (int i=0; i<NUM; i++)
    {
        syn_g[i] = new double[NUM];
    }
    
    double droopy=0.0;
    int cnt1;
    int t_disp_counter=0;
    int t_disp_steps = ceil(500/tstep);
    int neuron_spikes[NUM];              // total spikes of each neuron
    int s_dex = 0;
    
    // voltage variables
    double V [NUM];
    double h [NUM];
    double n [NUM];
    double s [NUM];
    double weight;
    double Iext[NUM];
    int spell;
    
    /// sweep here
    for (int ia=0; ia<tot_gKs; ia++) // cycle through gks values
    {
        for (int iw=0; iw<tot_w; iw++) // cycle through wie values
        {
            for (int no_r=no_itr1; no_r<=no_itr2; no_r++) // cycle through number of runs
            {
                // make new directory for data files.
                std::ostringstream Astr;
                Astr << gKs_arr[ia];
                std::string Astrs = Astr.str();
                
                std::ostringstream wstr;
                wstr << wie[iw];
                std::string wstrs = wstr.str();
                
                std::ostringstream rstr;
                rstr << no_r;
                std::string rstrs = rstr.str();
                
                std::string p = al + Astrs + wl + wstrs + run + rstrs;
                
                string ps = per2underscore(p);
                std::string hmmp = hmm + ps;
                
                char *fdir = new char[hmmp.length()+1];
                strcpy(fdir, hmmp.c_str());
                cout << fdir << endl;
                cout << no_r << " " << no_itr1 << " " << no_itr2 << endl;
                system(fdir);
                
                sicss = ps + g + ics;
                cicss = ps + g + scn;
                const char *sics = sicss.c_str();
                const char *cics = cicss.c_str();
                ofstream ic_file(sics);
                ofstream scn_file(cics);
                
                scn_file << gKs_arr[ia] << endl;
                scn_file << wie[iw]     << endl;
                scn_file << no_r        << endl;
                
                scn_file.close();
                
                // random seed
                srand(time(NULL));
                
                //ICS for this simulation
                for (int jj=0; jj<NUM; jj++)
                {
                    V[jj]   = (-70.0 + (-40.0 - -70.0)*randu(d));
                    h[jj]   = randu(d);
                    n[jj]   = randu(d);
                    s[jj]   = randu(d);
                    Isyn[jj] = 0.0;
                    ic_file << jj << " " << V[jj] << " " << h[jj] << " " << n[jj] << " " << s[jj] << endl;
                }
                ic_file.close();
                
                double Vprev[NUM];
                int first_entry=0;
                int step_spikes=0;
                num_spikes = 0;
                for (int jj=0; jj<NUM; jj++)
                {
                    last_spike_s[jj] = -1;
                }
                
                gKs = gKs_arr[ia];
                
                // these define the I/f curve based on gks.
                double a = (0.3254*pow(gKs,4)) + (-1.102*pow(gKs,3)) + (1.039*pow(gKs,2)) + (-0.1469*gKs) + 0.004492;
                double b = (-0.04018*pow(gKs,4)) + (-0.2738*pow(gKs,3)) + (1.807*pow(gKs,2)) + (-2.091*gKs) + 1.582;
                double c = (-0.8235*pow(gKs,4)) + (3.348*pow(gKs,3)) + (-3.623*pow(gKs,2)) + (1.007*gKs) - 0.1042;
                
                
                for (int ii=0; ii<NUM; ii++) // set driving current of each neuron
                {
                    if (fabs(F_drive[ii]) > 0.0)
                    {
                        I_drive[ii] = (a*pow(F_drive[ii],b)) + c;
                    }
                    else
                        I_drive[ii] = c - 0.6;
                }
                
                for (int ii=0; ii<NUM; ii++) // make matrix containing synaptic strength between each neuron
                {
                    for (int jj=0; jj<NUM; jj++)
                    {
                        if (connect[jj][ii] == 1) // ii pre synaptic cell jj post
                        {
                            contype = 2*cells_bio[4][ii] - cells_bio[4][jj];
                            if (contype == 0) // ex -> ex
                            {
                                if ((cells_bio[1][jj]<8.0)&&(cells_bio[2][jj]<8.0)&&(cells_bio[1][ii]<8.0)&&(cells_bio[2][ii]<8.0)) // if cell is in the heterogeneity region increase the synapses by het_mag.
                                {
                                    w_mat[jj][ii] = wmax[0]*het_mag;
                                }
                                else
                                {
                                    w_mat[jj][ii] = wmax[0];
                                }
                                
                            }
                            else if (contype == -1) // ex -> inh
                            {
                                w_mat[jj][ii] = wmax[1];
                            }
                            else if (contype == 2) // inh -> ex
                            {
                                w_mat[jj][ii] = wie[iw];
                            }
                            else if (contype == 1) // inh -> inh
                            {
                                w_mat[jj][ii] = wmax[3];
                            }
                        }
                        else
                        {
                            w_mat[jj][ii] = 0.0;
                        }
                    }
                }
                
                
                // simulation starts here
                for (int i_t=0; i_t<nosteps; i_t++)
                {
                    time_now = (i_t*1.0) * tstep;
                    t_disp_counter = t_disp_counter + 1;
                    // here I will detect spikes
                    if (time_now > 100.0)
                    {
                        first_entry = -1;
                        step_spikes = 0;
                        for (int jj=0; jj<NUM; jj++)
                        {
                            
                            if ((Vprev[jj]<0.0) && (V[jj]>=0.0)) /
                            {
                                
                                if (first_entry == -1) // Is this the first spike of the time step?
                                {
                                    first_entry = num_spikes;
                                }
                                raster_dat0[num_spikes] = time_now; // save spike time
                                raster_dat1[num_spikes] = jj;       // save cell identity
                                last_spike_t[jj] = time_now;
                                last_spike_s[jj] = i_t;
                                num_spikes = num_spikes + 1;
                                neuron_spikes[jj] = neuron_spikes[jj] + 1;
                                step_spikes = step_spikes + 1;
                            }
                        }
                    }
                    
                    // here I will calculate g for each synapse and Isyn for each cell
                    for (int jj=0; jj<NUM; jj++)
                    {
                        Isyn[jj] = 0.0;
                        for (int kk=0; kk<NUM; kk++)
                        {
                            if ((connect[jj][kk] == 1) && (last_spike_s[kk] > 0) && ((i_t-last_spike_s[kk]) <= efun_len))
                            {
                                weight = w_mat[jj][kk];
                                s_dex = i_t - last_spike_s[kk];
                                syn_g[jj][kk] = (weight * (exp_fun[s_dex]));
                                if (syn_g[jj][kk]<0.0)
                                {
                                    syn_g[jj][kk] = 0.0;
                                }
                            }
                            else
                            {
                                syn_g[jj][kk] = 0.0;
                            }
                            
                            if (cells_bio[4][kk] == 0)
                            {
                                Isyn[jj] = Isyn[jj] + (syn_g[jj][kk]*(V[jj] - Esyn_exc));
                            }
                            else
                            {
                                Isyn[jj] = Isyn[jj] + (syn_g[jj][kk]*(V[jj] - Esyn_inh));
                            }
                        }
                    
                    }
                    
                    // here i will integrate to the next time step
                    for (int jj=0; jj<NUM; jj++)
                    {
                        
                        Iext[jj] = 0.0;
                        Vprev[jj] = V[jj];
                        
                        // stimulation and stochastic spiking
                        if (cells_bio[5][jj] == 1) // Is cell receiving stimulus?
                        {
                            stoch = rand() % scale; // stochastic spiking
                            if ((V[jj] <= Vthresh) && (stoch < (P_noise)))
                            {
                                Iext[jj] = I_drive[jj]+(-1.0 * Isyn[jj]) + Istim + Ikick;
                            }
                            else
                            {
                                Iext[jj] = I_drive[jj]+(-1.0 * Isyn[jj]) + Istim;
                            }
                        }
                        else
                        {
                            stoch = rand() % scale; // stochastic spiking
                            if ((V[jj] <= Vthresh) && (stoch < (P_noise)))
                            {
                                Iext[jj] = I_drive[jj]+(-1.0 * Isyn[jj]) + Ikick;
                            }
                            else
                            {
                                Iext[jj] = I_drive[jj]+(-1.0 * Isyn[jj]);
                            }
                            
                        }
                        out = v_integrate (gKs, V[jj], h[jj], n[jj], s[jj], Iext[jj], tstep);
                        V[jj] = out.Vnew;
                        h[jj] = out.hnew;
                        n[jj] = out.nnew;
                        s[jj] = out.snew;
                    }
                    if (t_disp_counter >= t_disp_steps) // output simulation progress
                    {
                        cout << "-------"<< endl;
                        cout << time_now << endl;
                        t_disp_counter = 0;
                        cout << num_spikes << endl;
                        cout << "-------"<< endl;
                        cout << endl;
                    }
                }
                // write spike time file
                srds = ps + g + rd;
                const char *srd = srds.c_str();
                ofstream rastfile (srd);
                cout << num_spikes << endl;
                for (int ii=0; ii<num_spikes; ii++)
                {
                    rastfile << raster_dat0[ii] << " " << raster_dat1[ii] << endl;
                }
                rastfile.close();
            }
        }
    }
}
